# Supplementary material for: AIBP Protects Müller Glial Cells Against Oxidative Stress-Induced Mitochondrial Dysfunction and Reduces Retinal Neuroinflammation
Source: Antioxidants (Basel). 2024 Oct 17;13(10):1252. doi: 10.3390/antiox13101252 (PMC11505583; doi:10.3390/antiox13101252)
Supplement: Supplementary file 1 [file antioxidants-13-01252-s001.zip]

Archive with 1 entries (1 files):
- antioxidants-3220251-supplementary.pdf
